# Supplementary material for: Real-Time Dynamics of Water Transport in the Roots of Intact Maize Plants in Response to Water Stress: The Role of Aquaporins and the Contribution of Different Water Transport Pathways
Source: Cells. 2024 Jan 15;13(2):154. doi: 10.3390/cells13020154 (PMC10814095; doi:10.3390/cells13020154)
Supplement: Supplementary file 1 [file cells-13-00154-s001.zip]

Archive with 1 entries (1 files):
- cells-2767444-supplementary.pdf
